# Supplementary material for: Predictive Factors of Ventilatory Support in Chest Trauma
Source: Life (Basel). 2021 Oct 29;11(11):1154. doi: 10.3390/life11111154 (PMC8621668; doi:10.3390/life11111154)
Supplement: Supplementary file 1 [file life-11-01154-s001.zip]

Archive with 2 entries (2 files):
- Computer code and software.pdf
- Table S1 population data.pdf
